# Supplementary material for: Understanding Market Size and Reporting Gaps for Paediatric TB in Indonesia, Nigeria and Pakistan: Supporting Improved Treatment of Childhood TB in the Advent of New Medicines
Source: PLoS One. 2015 Oct 13;10(10):e0138323. doi: 10.1371/journal.pone.0138323 (PMC4604087; doi:10.1371/journal.pone.0138323)
Supplement: S1 Data — Table A in S1 Data—Sites visited by type. Table B in S1 Data—Analysis of sites. Table C in S1 Data—Nr of patients seen. Table D in S1 Data—Breakdown of tests. Table E in S1 Data—Other analyses. (XLSX) [file pone.0138323.s001.xlsx]

## Sheet: Table A - Sites Visited by Type
Nr Facilities Visited (which saw Paeds TB Pts)	Indonesia	Nigeria	Pakistan
NGO Rural Health Center		1
Public Health Center		1
Mother and Child Hospital	3
Government Hospital Outpatient Service		1
District Hospital	5
Public /Government Hospital	1	1	4
Army Hospital	2
Private Faith-Based/ NGO Hospital	7	2
Private Hospital	15	7	7
Private Clinic (Outpt Only)	5
Private Clinic (Paediatrician / Child Clinic)	8	3	1
Private Clinic (GP)	4		14
Private Clinic (Midwife)	1
HIV Treatment Center		1
Laboratory / Diagnosis Center		2	7
Pharmacy		1	2
Patent Medicines Vendor / Drug Shop
	51	20	35

## Sheet: Table B - Analysis of Sites
	Indonesia	Nigeria	Pakistan
Total Nr Sites Visited	63	46	35
Total Nr Sites with Paeds TB Pts	51	11	35
Total Nr Paeds Pts (TB sites only)	60749	16558	114987
Total Nr Paeds TB Seen & Not Reported to NTP	985	24	463
Total Nr New Paeds Cases Reported to WHO 2011	27959	1107	25733
% cases found vs WHO reports 2011	0.0352302	0.0216802	0.0179925

## Sheet: Table C - Nr Patients Seen
Concentration of Paeds TB Cases by Facility Type	Indonesia	Nr Paeds Pts	Nr Paeds TB	Nigeria	Nr Paeds Pts	Nr Paeds TB	Pakistan	Nr Paeds Pts	Nr Paeds TB
NGO Rural Health Center
Public Health Center				1	1296	4
Mother and Child Hospital	3	900 - 5391	4 to 6
Government Hospital Outpatient Service				2	300 - 900	1
District Hospital	5	1127 - 2800	16 to 133
Public /Government Hospital	1	227	2	1	800	1	4	360 - 36,000	12 to 60
Army Hospital	2	800 - 828	23 to 40
Private Faith-Based/ NGO Hospital	7	200 - 4400	1 to 120	2	540 - 3870	1 to 2
Private Hospital	15	240 - 3120	3 to 60	7	24 - 300	0 to 4	7	1,200 - 15,552	3 to 100
Private Clinic (Outpt Only)	5	200 - 1000	1 to 15
Private Clinic (Paediatrician / Child Clinic)	8	320 - 2880	1 to 35	3	504 - 2250	0 to 3	1	6000	1
Private Clinic (GP)	4	320 - 2549	1 to 4				14	575 - 7,000	2 to 15
Private Clinic (Midwife)	1	480	6
HIV Treatment Center				1	20000	0
Laboratory / Diagnosis Center				2	168 - 336	0 to 2	7	3 - 504	N/A
Pharmacy				1	108	2	2	3 to 36	N/A
Patent Medicines Vendor / Drug Shop

## Sheet: Table D - Breakdown of Tests
Diagnostic Approach : Frequency Mentioned (total nr of facilities seeing paeds TB pts)	Clinical Symptoms	CXR	CBC	TST	Scoring System	Serology Test	ESR	Lymphocyte Count	Gastric Lavage	Smear	Sputum Test	Cough +2wks	GeneXpert	PVC	FBC	Mantoux	AFB	Start Tx without Confirmation	PCR	Biopsy	DST	MJC
Indonesia (51)	39	38	21	24	3	1	13	1		1
Nigeria (18)	7	4			1		2				2	3	1	1	1	3	2	1
Pakistan (35)	2	26	20	16			17		3	14			2			8			2	2	5	1
TOTAL (104)	48	68	41	40	4	1	32	1	3	15	2	3	3	1	1	11	2	1	2	2	5	1
Diagnostic Approach :	Clinical Symptoms	Radiological Tests	Supportive Lab Tests	Microbiological Diagnostic Tests	Histopathological Diagnostic Test	National Scoring System	Start Tx without Confirmation
Frequency Mentioned (total nr of facilities seeing paeds TB pts)	(Clinical Symptoms; Cough +2 weeks)	(Chest X-Ray)	(TST/Mantoux Test; CBC/FBC; Lymphocyte Count; ESR; Serology Test	(Sputum Test; Gastric Lavage; AFB; Smear; DST; GeneXpert; PCR)	(Biopsy)	(A combination of history, clinical signs and symptoms, CXR and TST)
Indonesia (51)	39	38	60	0		3	0
Nigeria (20)	10	5	8	6		1	1
Pakistan (35)	2	26	61	26	2
TOTAL (104)	51	69	129	32	2	4	1

## Sheet: Table E - Other Analyses
Is Age & Sex Disaggregated Data Available?	Yes	No	No Info Provided
Indonesia (51)	8	42	1
Nigeria (20)	5	1	14
Pakistan (35)	N/A	N/A	N/A
Type of TB & Record of Smear Status	Type TB Recorded	No Info on TB Type Provided	Nr Facilities Providing info on Smear + Pts	No Info on Smear Status Provided
Indonesia (51)	1	49	0	50	these facilities did not perform sputum test, and they did not record type of TB
Nigeria (20)	0	20	0	20
Pakistan (35)	3	33	6	29
Are Patients' Notes Available?	Yes	No	No Info Provided
Indonesia (51)	51	0	0
Nigeria (20)	9	1	10
Pakistan (35)	N/A	N/A	N/A
Is Patient Education Carried Out?	Yes	No	No Info Provided
Indonesia (51)	51	0	0
Nigeria (20)	7	3	10
Pakistan (35)	27	2	6
Referral Practices	Refer	Refer for tests	Refer to health facility with free treatment	Treat & Refer	Diagnose and Treat at Facility	No Info Provided	Comments
Indonesia (51)	2	29	4		49		Sometimes multiple options, with pt also invited to go to gvt facility for treatment. At least 8 indications that people preferred to stay with facility rather than go to gvt facility for free drugs. Referal for TST was most specifically picked out for diagnosis referals
Nigeria (20)	7				1	10	Some children given adult drugs, depending on weight. One facility treats uncomplicated and refers complicated cases. A full list of referal points is provided in the dataset
Pakistan (35)	5			11	11	8
Most Commonly Referenced Drug Forumulation	FDC	FDC & Loose Tabs	Loose Tabs	Powder	FDC & Powder	Syrup	No Info Provided
Indonesia (51)	5	0	0	29	6		11
Nigeria (20)	N/A	N/A	N/A	N/A	N/A	N/A	N/A
Pakistan (35)	8	5	3			5	14
Most Commonly Referenced Drugs R = rifampin, H = isoniazid, Z = pyrazinamide, E = ethambutol	HRZE (Rif/INH/PZA/ETH)	RHZ (Rif/INH/PZA)	RHZ (Rif/INH/PZA from NTP)	HR	No Info Provided	Only Rif mentioned	RHZ + S (Rifampin, Isoniazid, Pyrazinamide, and Streptomycin)	RHZE + S (Rifampin, Isoniazid, Pyrazinamide, Ethambutol Streptomycin)	Comments
Indonesia (51)		41	9		4				The NTP drugs are pulled out separately, as they will have been quantified in NTP volumes. Commercial drugs are Rimcure and Rimactazid
Nigeria (20)					14	1	1	2
Pakistan (35)	15	6		5	15
How is Follow Up Done?	By the point of care e.g. doctor	Clinical Follow up / Symptoms	Follow up at a referral point	Regular visits (every 2 wks, every month)	In addition to regular follow up, CBS and/or CXR done at 6 months	Rontgen	Pts are admitted	No Info Provided
Indonesia (51)	40	7		3	29	4		4
Nigeria (20)	1						1	18
Pakistan (35)		14	3	6	3			12
Do Facilities have Contact With NTP?	Yes	No	Facility Records TB data but does not Forward to NTP	No Info Provided	Trained but not yet providing data to NTP
Indonesia (51)	2	35	11	3
Nigeria (20)	4	15	0	1
Pakistan (35)	0	33	0		2
